# Supplementary material for: Evaluation of suPAR as a Key Prognostic Biomarker in Patients with SARS-CoV-2 Pneumonia
Source: Biomedicines. 2025 Apr 8;13(4):896. doi: 10.3390/biomedicines13040896 (PMC12024740; doi:10.3390/biomedicines13040896)
Supplement: Supplementary file 1 [file biomedicines-13-00896-s001.zip]

Archive with 1 entries (1 files):
- biomedicines-3557375-supplementary.pdf
